# Supplementary material for: Peroxisome Proliferator Activator α Agonist Clofibrate Induces Pexophagy in Coconut Oil-Based High-Fat Diet-Fed Rats
Source: Biology (Basel). 2024 Dec 7;13(12):1027. doi: 10.3390/biology13121027 (PMC11673738; doi:10.3390/biology13121027)
Supplement: Supplementary file 1 [file biology-13-01027-s001.zip]

Archive with 1 entries (1 files):
- biology-3086473-supplementary.pdf
